# Supplementary material for: Circadian-Tuned Peptide Drug/Gene Co-Delivery Nanocomplexes to Enhance Glioblastoma Targeting and Transfection
Source: Int J Mol Sci. 2025 Jun 26;26(13):6130. doi: 10.3390/ijms26136130 (PMC12250532; doi:10.3390/ijms26136130)
Supplement: Supplementary file 1 [file ijms-26-06130-s001.zip]

Archive with 1 entries (1 files):
- ijms-3662211-supplementary.pdf
